# Supplementary material for: Machine-Learning vs. Expert-Opinion Driven Logistic Regression Modelling for Predicting 30-Day Unplanned Rehospitalisation in Preterm Babies: A Prospective, Population-Based Study (EPIPAGE 2)
Source: Front Pediatr. 2021 Feb 3;8:585868. doi: 10.3389/fped.2020.585868 (PMC7886676; doi:10.3389/fped.2020.585868)
Supplement: Supplementary file 5 [file Table_1.XLSX]

## Sheet: Sheet1
Predictors	Type
Sex	Binary
Gestational age (days)	Continuous
Birth weight (grams)	Continuous
Small for gestational age	Binary
Mode of delivery	Categorical
Type of birth (single, twin, triple, quad)	Categorical
Level of birth establishment	Categorical
Severe intraventricular haemorrhage	Binary
Bronchopulmonary dysplasia stage	Categorical
Respiratory event	Binary
Necrotising enterocolitis	Binary
Early onset neonatal infection (within ≤72h life)	Binary
Late onset neonatal infection (>72h of life)	Binary
Severe neonatal morbidity	Binary
Congenital abnormalities	Binary
Nitric oxide received	Binary
Surfactant received	Binary
Palivizumab received	Binary
Mechanical ventilation	Binary
Days of mechanical ventilation	Continuous
Sedative or analgesic class I/II received	Binary
Sedative or analgesic class III received	Binary
Treatment for apnea/bradycardia	Binary
Gastroesophageal reflux treatment	Binary
Birth hospital same as that for hospitalisation just after birth	Binary
Number of establishments hospitalised for birth period	Continuous
Level of hospital where baby spent the first 48 hours of life	Categorical
Born outside maternity	Binary
PMA at discharge	Continuous
Month of discharge	Categorical
Age at discharge (days)	Continuous
Discharge weight (grams)	Continuous
Received O2 at discharge	Binary
Monitoring at discharge	Binary
Nasogastric feeding at discharge	Binary
Baby discharged with hospitalisation at home	Binary
Homevisit by PMI planned	Binary
Information on follow-up given to parents during care	Binary
Parents given list of doctors/services for follow-up	Binary
First meeting follow-up for baby fixed	Binary
Vaccinations initiated during hospitalisation	Binary
Breastfeeding at discharge	Categorical
Mother's age (years)	Continuous
Family socioeconomic status	Categorical
Mother's birth place	Categorical
Monthly household income	Categorical
Type of social cover	Categorical
Mother lives in couple	Binary
Mother employment status	Categorical
Partner employment status	Categorical
Alcohol addiction	Binary
Drug addiction	Binary
Other chronic pathology	Binary
Number of previous pregnancies	Continuous
Hypertension outside pregnancy	Binary
Diabetes outside pregnancy	Binary
Psychiatric problems outside pregnancy	Binary
1st pregnancy consultation before 15 weeks	Binary
Regular follow-up of birth (monthly consultation etc.)	Binary
Mother smoking during pregnancy	Binary
Parents participated in feeding (day 7)	Categorical
Mother made choices to give own milk	Categorical
Skin to skin (day 0-7)	Categorical
Parents participated in feeding (day 28)	Categorical
Mother made choices to give own milk (day 28)	Categorical
When did parents see baby for first time	Binary
Visit frequency	Categorical
Visit rules explained to parents	Categorical
Parents participated in care	Categorical
Parents taught signs of distress in baby	Categorical
Parents taught how to calm baby	Categorical
Parents taught breastfeeding	Categorical
Doctor enquired about health	Categorical
Parents felt supported	Categorical
Offered psychiatric care	Binary
Supplementary Table 1. Seventy-five predictors (derived from EPIPAGE 2 study) available for inclusion predictive modelling
