# Supplementary material for: Machine-Learning vs. Expert-Opinion Driven Logistic Regression Modelling for Predicting 30-Day Unplanned Rehospitalisation in Preterm Babies: A Prospective, Population-Based Study (EPIPAGE 2)
Source: Front Pediatr. 2021 Feb 3;8:585868. doi: 10.3389/fped.2020.585868 (PMC7886676; doi:10.3389/fped.2020.585868)
Supplement: Supplementary file 6 [file Table_2.XLSX]

## Sheet: aOR_LR_cc_10p_080620
Predictors	aOR	95% CI	p
Female	0.97	0.61-1.54	0.89
Gestational age (days)	0.98	0.96-1.00	0.12
Small for gestational age	0.91	0.50-1.66	0.87
Nitric oxide	1.11	0.40-3.09	0.84
Surfactant	1.37	0.78-2.41	0.27
Early onset neonatal infection	0.99	0.56-1.77	0.98
Bronchopulmonary dysplasia (ref. none)
Mild	0.98	0.49-1.95	0.96
Moderate	1.32	0.44-3.97	0.62
Severe*	Na	Na	Na
Postmenstrual age at discharge (days)	1	0.98-1.02	0.05
Discharge weight (grams)	1	0.99-1.01	0.14
Breastfeeding status (ref. none)
Mixed	0.63	0.35-1.16	0.11
Exclusive	0.64	0.38-1.10	0.4
Supplementary Table 2. Adjusted odds ratios (aOR) with 95% confidence intervals (CI) for the ten predictors in the logistic regression predictive model for unplanned rehospitalisation within 30 days (URH30), amongst 859 eligible complete-case babies in the EPIPAGE 2 cohort.*Variable level removed due to zero-variance
