# Supplementary material for: Machine-Learning vs. Expert-Opinion Driven Logistic Regression Modelling for Predicting 30-Day Unplanned Rehospitalisation in Preterm Babies: A Prospective, Population-Based Study (EPIPAGE 2)
Source: Front Pediatr. 2021 Feb 3;8:585868. doi: 10.3389/fped.2020.585868 (PMC7886676; doi:10.3389/fped.2020.585868)
Supplement: Supplementary file 7 [file Table_3.XLSX]

## Sheet: Sheet1
Predictors	Type
Birth weight (grams)	Continuous
Mode of delivery	Categorical
Level of birth establishment	Categorical
Respiratory event	Binary
Necrotising enterocolitis	Binary
Congenital abnormalities	Binary
Palivizumab received	Binary
Sedative or analgesic class III received	Binary
Treatment for apnea/bradycardia	Binary
Birth hospital same as that for hospitalisation just after birth	Binary
Number of establishments hospitalised for birth period	Continuous
Month of discharge	Categorical
Discharge weight (grams)	Continuous
Received O2 at discharge	Binary
Baby discharged with hospitalisation at home	Binary
Parents given list of doctors/services for follow-up	Binary
Mother's age (years)	Continuous
Family socioeconomic status	Categorical
Mother's birth place	Categorical
Monthly household income	Categorical
Mother lives in couple	Binary
Partner employment status	Categorical
Other chronic pathology	Binary
Diabetes outside pregnancy	Binary
Psychiatric problems outside pregnancy	Binary
Parents participated in feeding (day 7)	Binary
Skin to skin (day 0-7)	Categorical
When did parents see baby for first time	Binary
Visit frequency	Categorical
Parents participated in care	Categorical
Parents taught signs of distress in baby	Categorical
Parents taught how to calm baby	Categorical
Supplementary Table 3. Thirty-two predictors (32/75) retained by the LASSO predictive model (with a penalisation value of 0.009 obtained through model tuning using repeated cross-validation) for 30-day unplanned rehospitalisation in 859 eligible complete-case babies from the EPIPAGE 2 cohort
